# Supplementary material for: Knowledge of Human Monkeypox Infection among Final Year Medical, Pharmacy, and Nursing Students: A Multicenter, Cross-Sectional Analysis from Pakistan
Source: Healthcare (Basel). 2023 Oct 20;11(20):2777. doi: 10.3390/healthcare11202777 (PMC10606159; doi:10.3390/healthcare11202777)
Supplement: Supplementary file 1 [file healthcare-11-02777-s001.zip]

Archive with 1 entries (1 files):
- healthcare-2621169-supplementary.pdf
